# Supplementary material for: A novel birnavirus identified as the causative agent of summer atrophy of pearl oyster (Pinctada fucata (Gould))
Source: PeerJ. 2024 Apr 30;12:e17321. doi: 10.7717/peerj.17321 (PMC11067908; doi:10.7717/peerj.17321)
Supplement: Supplemental Information 1 [file peerj-12-17321-s001.xlsx]

## Sheet: Sheet2
Table 1: Numbers of atrophied oysters and dead oysters observed daily during the experiment, and the cumulative mortality number and cumulative mortality rates.
		Numbers of atrophied oysters					Numbers of dead oysters					Cumulative mortality number					Cumulative mortality rate (%)
Days after infection		Infection group1	Infection group２	Control group1	Control group2		Infection group1	Infection group２	Control group1	Control group2		Infection group1	Infection group２	Control group1	Control group2		Infection group1	Infection group２	Control group1	Control group2
0		0	0	0	0		0	0	0	0		0	0	0	0		0	0	0	0
1		0	0	0	0		0	0	0	0		0	0	0	0		0	0	0	0
2		0	0	0	0		0	0	0	0		0	0	0	0		0	0	0	0
3		3	2	0	0		0	0	0	0		0	0	0	0		0	0	0	0
4		5	4	0	0		0	0	0	0		0	0	0	0		0	0	0	0
5		7	6	0	0		0	0	0	0		0	0	0	0		0	0	0	0
6		8	7	0	0		0	0	0	0		0	0	0	0		0	0	0	0
7		8	7	0	0		0	0	0	0		0	0	0	0		0	0	0	0
8		9	8	0	0		0	0	0	0		0	0	0	0		0	0	0	0
9		10	8	0	0		0	0	0	0		0	0	0	0		0	0	0	0
10		10	8	0	0		0	0	0	0		0	0	0	0		0	0	0	0
11		5	6	0	0		5	2	1	0		5	2	1	0		20.8333	8.33333	4.16667	0
12		3	4	0	0		2	2	0	0		7	4	1	0		29.1667	16.6667	4.16667	0
13		3	4	0	0		2	2	0	0		9	6	1	0		37.5	25	4.16667	0
14		1	1	0	0		2	3	0	0		11	9	1	0		45.8333	37.5	4.16667	0
15		0	0	0	0		0	1	0	0		11	10	1	0		45.8333	41.6667	4.16667	0
16		0	0	0	0		0	2	0	0		11	12	1	0		45.8333	50	4.16667	0
17		0	0	0	0		0	0	0	0		11	12	1	0		45.8333	50	4.16667	0
18		0	0	0	0		1	2	1	0		12	14	2	0		50	58.3333	8.33333	0
19		0	0	0	0		0	0	0	0		12	14	2	0		50	58.3333	8.33333	0
20		0	0	0	0		0	0	0	0		12	14	2	0		50	58.3333	8.33333	0
21		0	0	0	0		0	0	0	0		12	14	2	0		50	58.3333	8.33333	0
