# Supplementary material for: A novel birnavirus identified as the causative agent of summer atrophy of pearl oyster (Pinctada fucata (Gould))
Source: PeerJ. 2024 Apr 30;12:e17321. doi: 10.7717/peerj.17321 (PMC11067908; doi:10.7717/peerj.17321)
Supplement: Supplemental Information 2 — *: Total RNA extracted from one individual was dissolved in 100 μL of DW, and the PiBV genome copy number in 1 μL of RNA solution was quantified. †: The PiBV genome copy number per individual was obtained by multiplying the copy number in 1 μL of RNA solution by 100. [file peerj-12-17321-s002.xlsx]

## Sheet: Sheet1
Table 2: The viral load in pearl oysters in the experimental infection for comparative metatranscriptomics.
			Infected group				Control group
days after infection	individual	Ct value	copy/uL*	copy/oyster†		Ct value	copy/uL*	copy/oyster†
0	1		0	0			0	0
	2		0	0			0	0
	3		0	0			0	0
	4		0	0			0	0
2	1	18.17	949000	94900000			0	0
	2	16.63	3220000	322000000			0	0
	3	19.81	343300	34330000			0	0
	4	20.72	143300	14330000			0	0
4	1	23.65	17570	1757000			0	0
	2	22.29	46520	4652000			0	0
	3	23.32	22250	2225000			0	0
	4	20.62	153700	15370000			0	0
8	1	23.47	18300	1830000			0	0
	2	23.65	15800	1580000			0	0
	3	23.45	18600	1860000			0	0
	4	24.84	5990	599000			0	0
14	1	36.11	2.009	200.9			0	0
	2	34.76	5.394	539.4			0	0
	3	36.06	2.084	208.4			0	0
	4	28.92	386.9	38690			0	0
21	1	30.09	83.4	8340			0	0
	2		0	0			0	0
	3		0	0			0	0
	4		0	0			0	0
*: Total RNA extracted from one individual was dissolved in 100 μL of DW, and the PiBV genome copy number in 1 μL of RNA solution was quantified.
†: The PiBV genome copy number per individual was obtained by multiplying the copy number in 1 μL of RNA solution by 100.
